# Supplementary material for: Progranulin-dependent repair function of regulatory T cells drives bone-fracture healing
Source: J Clin Invest. 2024 Nov 7;135(2):e180679. doi: 10.1172/JCI180679 (PMC11735098; doi:10.1172/JCI180679)
Supplement: Supplemental table 1 [file jci-135-180679-s013.xlsx]

## Sheet: Supplementary Table 1
Supplementary Table 1. The antibody information.
Name	Antibody (Clone number)	Company	Catalog number	Dilutions
CD4	Anti-CD4-APC (clone GK1.5)	Biolegend	Cat# 100412	1:200;
Fixable Viability Dye	Fixable Viability Dye eFluor™ 780	eBioscience	Cat# 65-0865-14	1:1000;
TCRβ	Anti-TCRβ-PE-Cy7 (clone H57-597)	Biolegend	Cat# 109221	1:200;
FOXP3	Anti-Foxp3-FITC (clone FJK-16s)	eBioscience	Cat# 11-5773-82	1:200;
CD200	Anti-CD200-BV650 (clone OX-90)	BD biosciences	Cat# 745402	1:100;
CD105	anti-CD105-PE-CY7 (clone MJ7/18 )	Biolegend	Cat# 120410	1:200;
6C3	anti-CD6c3-APC (clone 6C3)	Biolegend	Cat# 108312	1:200;
THY1.1	anti-THY1.1-APC-CY7 (clone HIS51)	ebioscience	Cat# 47-0900-82	1:200;
THY1.2	anti-THY1.2-APC-CY7 (clone 53.21)	ebioscience	Cat# 47-0902-82	1:200;
CD45	anti-CD45-Percp-CY5.5 (clone 30-F11)	Biolegend	Cat# 103132	1:200;
CD31	anti-CD31-Percp-CY5.5 (clone 390)	Biolegend	Cat# 102420	1:200;
TER119	anti-TER119-Percp-CY5.5 (clone TER-119)	Biolegend	Cat# 116228	1:200;
CD51	anti-CD51-PE (clone RMV-7)	BD biosciences	Cat# 551187	1:50;
CD44	anti-CD44-PE (clone REA664)	Miltenyi Biotec	Cat# 130-118-566	1:200;
CD62	anti-CD62L-APC (clone MEL14)	Biolegend	Cat# 104412	1:200;
CTLA	anti-CTLA-APC (clone UC10-4B9)	eBioscience	Cat# 17-1522-822	1:200;
ICOS	anti-ICOS-APC (clone 7E.17G9)	BD biosciences	Cat# 563469	1:200;
CCR8	anti-CCR8-BV421 (clone SA214G2)	Biolegend	Cat# 150305	1:100;
KLRG1	anti-KLRG1-PE-CY7 (clone 2F1 )	eBioscience	Cat# 25-5893-82	1:200;
PGRN	anti-PGRN	Abcam	Cat# ab187070	1:200;
BATF	anti-BATF-PE	CST	Cat# 27120	1:200;
CD25	anti-CD25-PE (clone 3C7)	BD biosciences	Cat# 553075	1:200;
GFP	anti-GFP	ABclonal	Cat# AE102	1:200;
CD16/CD32	BD Pharmingen™ purified rat anti-mouse CD16/CD32 antibody	BD Pharmingen	Cat# 553141	1:50;
	rabbit anti-mouse IgG Isotype control	Abcam	ab172730	1:200;
	Alexa Fluor 488-conjugated goat anti-mouse IgG	Invitrogen	Cat# A32723	1:500;
	Alexa Fluor 647-conjugated goat anti-rabbit IgG	Invitrogen	Cat# A32733	1:500;
