# Supplementary material for: Progranulin-dependent repair function of regulatory T cells drives bone-fracture healing
Source: J Clin Invest. 2024 Nov 7;135(2):e180679. doi: 10.1172/JCI180679 (PMC11735098; doi:10.1172/JCI180679)
Supplement: Supplemental table 2 [file jci-135-180679-s014.xlsx]

## Sheet: Supplementary Table 2
Supplementary Table 2. The Primers sequences
Primer Name	Sequence
CCL1-F	5’-GCTTACGGTCTCCAATAGCTGC-3’
CCL1-R	5’-GCTTTCTCTACCTTTGTTCAGCC-3’
CCL2-F	5’-GCTACAAGAGGATCACCAGCAG-3’
CCL2-R	GTCTGGACCCATTCCTTCTTGG-3’
CCL17-F	5’-CGAGAGTGCTGCCTGGATTACT-3’
CCL17-R	5’-GGTCTGCACAGATGAGCTTGCC-3’
CCL8-F	5’-GGGTGCTGAAAAGCTACGAGAG-3’
CCL8-R	5’-GGATCTCCATGTACTCACTGACC-3’
CCL22-F	5’-GTGGAAGACAGTATCTGCTGCC-3’
CCL22-R	5’-AGGCTTGCGGCAGGATTTTGAG-3’
CCL4-F	5’-5’-ACCCTCCCACTTCCTGCTGTTT-3’
CCL4-R	5’-CTGTCTGCCTCTTTTGGTCAGG-3’
GAPDH-F	5’-TGTGTCCGTCGTGGATCTGA-3’
GAPDH-R	5’-TTGCTGTTGAAGTCGCAGGAG-3’
GRN-Mut-F	5’-CAACTCAGAACTTGATCCCTGCC-3’
GRN-Mut-R	5’-TTTCCCTAAGTCCCGTTCAATCC-3’
GRN-WT-F	5’-ATGTACAGCACCATCTATGAGCTA-3’
GRN-WT-R	5’-TTTCCCTAAGTCCCGTTCAATCC-3’
