# Supplementary material for: Progranulin-dependent repair function of regulatory T cells drives bone-fracture healing
Source: J Clin Invest. 2024 Nov 7;135(2):e180679. doi: 10.1172/JCI180679 (PMC11735098; doi:10.1172/JCI180679)
Supplement: Supporting data values [file jci-135-180679-s015.xlsx]

## Sheet: Figure. 1D
Treg/CD4+TCRβ+ cells(%)	BM					SP
Uninj.	28.41	24.18	30.19	34.7	27.92	14.5	12.9	14.83	16.63
P3	32.56	37.12	31.3	29.56	32.84	16.13	12.8	15.2	11.56
P7	73.5	65.78	81.63	64.67	60.45	16.72	11.45	11.67	16.3
P14	50.24	53.81	53.37	42.51	46.53	16.6	14	17.69	15.11
P28	34.89	48.14	38.31	41.78	42.91	11.24	16.31	13.33	16.2
Treg cells(×103) /bone callus/spleen	BM					SP
Uninj.	22.032	22.629	20.571	18.103	17.897	978	1164	1146	1440
P3	24.686	18.72	15.223	27.316	25.544	1272	1224	1284	972
P7	47.314	51.543	52.8	41.714	36.114	1158	1146	1128	1158
P14	33.029	39.086	31.2	24.8	35.086	1575	825	1398	1188
P28	30.057	33.029	28.8	19.749	16.571	966	1044	1578	942
CD4+ cells(%)	BM					SP
Uninj.	1.06	1.54	1.12	1.11	1.14	8.06	16.2	11.1	14.8
P3	1.21	0.9	1.26	0.81	0.78	14.2	16.4	15	7.12
P7	1.41	1.49	1.85	1.75	1.5	13.6	17.7	16.8	10.9
P14	1.03	1.06	1.45	1.38	1.64	15.3	8.51	9.04	8.05
P28	0.97	1.29	0.93	0.32	0.58	7.14	10.3	23.2	9.12

## Sheet: Figure. 1G
Treg/CD4+TCRβ+ cells(%)	Cntrl					Treg-depletion
	57.45	60.4	70.89	64.5	76.33	10.2	8.78	7.4	7.92	6.74

## Sheet: Figure. 1I
Cartilage area (mm2)	Cntrl				Treg-depletion
	1.26	1.31	1.58	0.59	0.26	0.17	0.06	0.16

## Sheet: Figure. 2B
Total SSC lineage cells/Lin- cells (%)	Cntrl				Treg-depletion
Uninj.	12.12	15.6	16.15	11.71	13.02	11.09	11.65	12.7
P3	10.1	16.93	17.4	13.23	2.25	4.98	4.3	5.95
P7	63.4	40.61	36.69	31.31	6.34	3.52	4.97	3.68
P14	32.5	34.15	21.8	21.09	17.9	9.77	19	8.29
P28	25.01	25.78	23.38	23.1	17.1	14.7	10.94	15.83
SSC lineage cells/Lin- cells (%)	Cntrl				Treg-depletion
Uninj.	7.43	5.79	4.92	8.62	7.17	7.73	3.24	8
P3	11.07	6.37	7.8	7.17	4.93	1.44	1.09	0.97
P7	11	18.1	15.6	21.2	3.17	2.65	2.38	2.63
P14	14.7	18.5	15.1	12.1	10.7	5.55	2.27	2.15
P28	17.8	18.4	13.2	11.4	9.32	12.7	5.6	10.2
BCSP cells/Lin- cells (%)	Cntrl				Treg-depletion
Uninj.	1.09	0.8	0.87	1.11	0.99	1.08	1.06	1.22
P3	2.42	1.26	1.52	2.52	0.88	1.78	0.72	0.54
P7	9.25	7.03	10.2	7.11	0.56	0.76	0.54	0.12
P14	9.7	5.84	2.86	3.83	0.89	0.94	1.06	0.41
P28	2.71	2.76	3.06	2.46	1.63	0.28	0.82	2.75
THY1+ cells/Lin- cells (%)	Cntrl				Treg-depletion
Uninj.	1.1	1.26	1.78	1.41	1.11	1.1	0.92	1.68
P3	0.68	2.48	2.24	2.41	1.22	2.1	1.44	2.76
P7	3.54	2.87	8.55	4.37	2.75	1.37	1.5	0.57
P14	6.3	6.06	7.7	7.42	0.99	0.78	2.16	3.26
P28	7.27	5.53	7.87	5.61	2.33	3.26	3.32	3.53

## Sheet: Figure. 2G
#CFU-OB	CON					No Treg supernatant					Treg supernatant
	50	34	40	38	25	34	26	20	31	20	61	79	69	81	65
#CFU-A	CON					No Treg supernatant					Treg supernatant
	21	24	18	9	15	7	19	11	13	6	9	21	15	8	5

## Sheet: Figure. 3B
CD44+ /Treg cells (%)	Treg-Cntrl cells (BM)				Treg-Cntrl cells (SP)				Treg-Injury cells (BM)				Treg-Injury cells (SP)
	52.1	55.5	57.6		80.2	68.3	78	84.1	46.7	53.6	35	38.3	33.4	34	52.1	33.3
CTLA+ /Treg cells (%)	Treg-Cntrl cells (BM)				Treg-Cntrl cells (SP)					Treg-Injury cells (BM)				Treg-Injury cells (SP)
	41.4	25.3	26.5	23.9	66.8	75.8	74.5	82.3	86.5	37.3	23.9	19.2	17.9	48.7	58.7	24.3	27
KLRG1+ /Treg cells (%)	Treg-Cntrl cells (BM)				Treg-Cntrl cells (SP)				Treg-Injury cells (BM)				Treg-Injury cells (SP)
	19.4	21.4	23.1	22.8	49.1	48.5	47.7	46.5	7.4	7.8	8.1	7.6	7.8	7.1	6.5	9.8

## Sheet: Figure. 4B
CCR8 FPKM	Treg-Cntrl			Treg-Injury
	50.3761	59.131	84.4754	190.374	222.837	118.582

## Sheet: Figure. 4D
CD44+ /CCR8+ Treg cells (%)	CCR8- Treg-Cntrl				CCR8+ Treg-Cntrl				CCR8- Treg-Injury				CCR8+ Treg-Injury
	26.9	21	52.1	23.4	49.5	54.6	56.6	50	25	13.7	29.2		49.7	75.1	71.7
CTLA+ /CCR8+ Treg cells (%)	CCR8- Treg-Cntrl				CCR8+ Treg-Cntrl				CCR8- Treg-Injury				CCR8+ Treg-Injury
	18.5	21.5	17.1		38.5	43.9	39.5	49.5	31.2	28.3	28.4	18.7	85.6	94.1	78.2	85.1
KLRG1+ /CCR8+ Treg cells (%)	CCR8- Treg-Cntrl				CCR8+ Treg-Cntrl				CCR8- Treg-Injury				CCR8+ Treg-Injury
	13.9	12	12.9	12.6	47.8	46.5	21.9		55.4	52.7	25		84	83.4	81.5	87.4

## Sheet: Figure. 4F
CCR8+ /Treg cells (%)	BM
Uninj.	6.55	7.99	9.61	12.2	7.37
P3	11	13.8	28	13	12.7
P7	63.6	62.2	53.5	38.6	42.5
P14	50.8	27.3	41.5	24.9	38.5
P28	19.2	41	31.5	22.3	28.2
CCR8+ /Treg cells (%)	LN
Uninj.	8.85	7.98	8.04	10.3	8.9
P3	4.8	5.15	5.87	6.26
P7	5.79	4.25	4.65	3.51
P14	5.24	4.37	4.46	4.49	2.85
P28	5.17	7.97	4.08	3.86
CCR8+ /Treg cells (%)	PB
Uninj.	1.47	1.55	0.54	1.93
P3	1.42	1.94	0.9	1.38
P7	1.57	1.2	0.84	1.82
P14	1.59	1.72	0.41	1.64
P28	1.65	1.72	0.83	1.45
CCR8+ /Treg cells (%)	SP
Uninj.	3.98	4.04	2.29	2.11
P3	5.7	2.74	4.19	2.33
P7	5.99	4.08	2.7	2.02
P14	4.28	2.61	4.4	2.09
P28	1.62	3.49	3.86	2.36

## Sheet: Figure. 4G
CCR8+ Treg cells(×103) /bone callus	BM
Uninj.	1.763	1.765	1.214	1.611	1.342
P3	1.679	1.835	1.675	3.278	3.065
P7	22.238	25.771	31.68	20.857	17.696
P14	13.211	15.243	15.6	14.384	14.385
P28	6.011	5.945	2.172	2.765	3.314
CCR8+ Treg cells(×103) /LN	LN
Uninj.	43.77	37.8	54.45	62.07	52.8
P3	31.68	36.69	45.77	38.71	44.08
P7	25.77	27.094	25.84	34.07	21.78
P14	30.75	45.78	25.794	23.07	25.791
P28	45.807	44.67	47.07	55.62	36.63
CCR8+ Treg cells /peripheral blood (ml)	PB
Uninj.	54	108	42	75
P3	60	75	87	102
P7	108	45	24	69
P14	105	54	60	45
P28	114	24	57	48
CCR8+ Treg cells(×103) /spleen	SP
Uninj.	42.054	39.75	45.69	30.75
P3	39.78	37.74	42.69	41.07
P7	45.708	39.78	37.41	44.34
P14	37.794	47.58	33.06	31.08
P28	40.77	47.67	52.68	49.89

[truncated: 34 more sheets: Figure. 5B, Figure. 5C, Figure. 5F, Figure. 5G, Figure. 5I, Figure. 6B, Figure. 6C, Figure. 6D, Figure. 6E, Figure.  6G, Figure. 6I, Figure. 7E, Figure. 7G, Figure. 7H, Figure. 8F, Figure. 8I, Figure. 8J, Figure. S1A, Figure. S2C, Figure. S3B …]
